# Supplementary material for: Pre‐analytical factors affecting the establishment of a single tube assay for multiparameter liquid biopsy detection in melanoma patients
Source: Mol Oncol. 2020 Apr 4;14(5):1001–15. doi: 10.1002/1878-0261.12669 (PMC7191195; doi:10.1002/1878-0261.12669)
Supplement: Supplementary file 4 — Table S1. Detailed summary of the UltraSEEK™ Melanoma Panel The panel (Agena Bioscience) covers 86 hot‐spot mutations in 13 genes including nucleotide change, amino acid change and COSMIC ID. [file MOL2-14-1001-s004.xlsx]

## Sheet: Sheet1
Gene	Nucleotide Change	Amino Acid Change	COSMIC ID
BRAF	c.1782T>A	p.D594E	1121
BRAF	c.1780G>C	p.D594H	144576
BRAF	c.1780G>A	p.D594N	27639
BRAF	c.1779_1780TG>GA	p.D594N	211600
BRAF	c.1781A>T	p.D594V	466
BRAF	c.1801A>G	p.K601E	478
BRAF	c.1799_1800TG>AT	p.V600D	477
BRAF	c.1799T>A	p.V600E	476
BRAF	c.1799_1800TG>AA	p.V600E	475
BRAF	c.1799T>G	p.V600G	6137
BRAF	c.1798_1799GT>AA	p.V600K	473
BRAF	c.1798G>A	p.V600M	1130
BRAF	c.1798_1799GT>AG	p.V600R	474
CDKN2A	c.238C>T	p.R80X	12475
CTNNB1	c.110C>A	p.S37Y	5666
CTNNB2	c.134C>T	p.S45F	5667
CTNNB3	c.133T>C	p.S45P	5663
CTNNB4	c.134C>A	p.S45Y	5692
DPH3	Chr3: 16,306,504 C>T	N/A	N/A
DPH3	Chr3: 16,306,505 C>T	N/A	N/A
IDH1	c.394C>T	p.R132C	28747
IDH1	c.395G>A	p.R132H	28746
KIT	c.2446G>C	p.D816H	1311
KIT	c.2447A>T	p.D816V	1314
KIT	c.1924A>G	p.K642E	1304
KIT	c.1727T>C	p.L576P	1290
KIT	c.1676T>C	p.V559A	1255
KIT	c.1676T>A	p.V559D	1252
KIT	c.1669T>A	p.W557R	1216
MAP2K1	c.362G>C	p.C121S	1315829
MAP2K2	c.607G>A	p.E203K	232755
MAP2K3	c.157T>C	p.F53L	555604
MAP2K4	c.332T>G	p.I111S	1238027
MAP2K5	c.1144A>C	p.N382H	235617
MAP2K6	c.370C>T	p.P124S	235614
MAP2K7	c.790C>T	p.P264S	224488
NRAS	c.35G>C	p.G12A	565
NRAS	c.34G>T	p.G12C	562
NRAS	c.35G>A	p.G12D	564
NRAS	c.34G>C	p.G12R	561
NRAS	c.34G>A	p.G12S	563
NRAS	c.35G>T	p.G12V	566
NRAS	c.38G>C	p.G13A	575
NRAS	c.37G>T	p.G13C	570
NRAS	c.38G>A	p.G13D	573
NRAS	c.37G>C	p.G13R	569
NRAS	c.38G>T	p.G13V	574
NRAS	c.181C>G	p.Q61E	581
NRAS	c.183A>T	p.Q61H	585
NRAS	c.183A>C	p.Q61H	586
NRAS	c.181C>A	p.Q61K	580
NRAS	c.182A>T	p.Q61L	583
NRAS	c.182_183AA>TG	p.Q61L	30646
NRAS	c.182A>C	p.Q61P	582
NRAS	c.182A>G	p.Q61R	584
NRAS	c.182_183AA>GG	p.Q61R	33693
RAC1	c.85C>T	p.P29S	125734
RPS27	c.238C>T	N/A	N/A
RQCD1	c.392C>T	p.P131L	1692012
SDHD	Chr11: 111,957,523 C>T	N/A	N/A
SDHD	Chr11: 111,957,541 C>T	N/A	N/A
SDHD	Chr11: 111,957,544 C>T	N/A	N/A
YAE1D1	Chr7: g.39605965 G>A	N/A	N/A
YAE1D1	Chr7: g.39605969 G>A	N/A	N/A
