# Supplementary material for: Pre‐analytical factors affecting the establishment of a single tube assay for multiparameter liquid biopsy detection in melanoma patients
Source: Mol Oncol. 2020 Apr 4;14(5):1001–15. doi: 10.1002/1878-0261.12669 (PMC7191195; doi:10.1002/1878-0261.12669)
Supplement: Supplementary file 5 — Table S2. Detailed summary of differentially regulated miRNAs Table of miRNAs differentially regulated in plasma and EV samples, analyzed in blood collected in either EDTA or Streck tubes using normalization algorithms NormFinder or geNorm and applying fold‐change (> 2) and P‐value (< 0.05) cut‐off values. [file MOL2-14-1001-s005.xlsx]

## Sheet: NormFinder
EDTA EV				Streck EV				EDTA plasma					Streck plasma
	Fold change	p-value			Fold change	p-value			Fold change	p-value				Fold change	p-value
hsa-miR-211-5p	9.34782	0.0427683		hsa-miR-6852-3p	5.51939	0.00359622		hsa_piR_000753/gb/DQ570940/Homo	3.50552	0.0497533			hsa-miR-320c	2.18848	0.0381196
hsa-miR-1298-3p	5.28136	0.0166443		hsa_piR_019443/gb/DQ596699/Homo	4.22593	0.0361865		hsa-miR-486-3p	3.30121	0.0365314			hsa-miR-4511	2.15093	0.0422531
hsa-miR-6805-5p	4.84481	0.000520043		hsa_piR_020326/gb/DQ597916/Homo	4.19826	0.0135604		hsa_piR_018849/gb/DQ595899/Homo	3.06973	0.0455974			hsa-miR-506-3p	2.0323	0.0116836
hsa-miR-6784-3p	3.6592	0.0272249		hsa-miR-4306	3.94493	0.028553		hsa-miR-4799-3p	2.9795	0.0483634
hsa-miR-6748-5p	3.58122	0.0360849		hsa-miR-505-3p	3.67828	0.00550189		hsa_piR_018573/gb/DQ595539/Homo	2.24537	0.020306			hsa-miR-4757-5p	-2.28552	0.0409591
hsa-miR-5697	3.41413	0.0101578		hsa-miR-381-3p	3.43519	0.0289675		hsa-miR-4257	2.04066	0.0347119			hsa_piR_003731/gb/DQ575069/Homo	-10.673	0.013379
hsa-miR-3960	3.18943	0.00998446		hsa-miR-6786-3p	3.37103	0.0166724
hsa-miR-6777-5p	3.14834	0.0450769		hsa-miR-4766-3p	3.22042	0.0354629		hsa-miR-499a-3p	-2.40526	0.0362664
hsa-miR-4734	3.12908	0.00970901		hsa_piR_000765/gb/DQ570956/Homo	3.03087	0.0291471		hsa-miR-141-3p	-2.49198	0.0155612
hsa-miR-3663-5p	2.82333	0.0139667		hsa-miR-224-5p	2.99931	0.00593775
hsa-miR-6749-5p	2.58939	0.0288554		hsa-miR-4632-5p	2.89321	0.0108595
hsa-miR-7161-3p	2.58161	0.0166846		hsa-miR-323b-3p	2.89064	0.0397612
hsa-miR-7851-3p	2.50437	0.0169584		hsa-miR-210-3p	2.88516	0.0257695
hsa-miR-4695-3p	2.238	0.00340028		hsa-miR-339-5p	2.68384	0.0357558
hsa-miR-4448	2.21372	0.0301936		hsa_piR_017716/gb/DQ594453/Homo	2.67189	0.0227666
hsa-miR-6765-5p	2.13218	0.0402503		hsa-miR-542-5p	2.65463	0.00196575
hsa-miR-296-5p	2.10615	0.0406236		hsa-miR-1908-5p	2.64834	0.00178836
hsa-miR-3667-5p	2.08122	0.0138552		hsa-miR-1307-5p	2.63494	0.0040519
				hsa-miR-3687	2.63113	0.041146
hsa-miR-199a-5p	-2.06297	0.0109555		hsa-miR-335-5p	2.62242	0.00993073
hsa-miR-10b-5p	-2.06437	0.00555343		hsa-miR-1284	2.5502	0.0466374
hsa-miR-23b-3p	-2.17522	0.0324004		hsa-miR-326	2.48251	0.00521424
hsa-miR-10a-5p	-2.20626	0.00846647		hsa-miR-3130-5p	2.21517	0.015182
hsa-miR-4728-3p	-2.24728	0.0362589		hsa-miR-5010-5p	2.08512	0.027274
hsa-miR-125a-5p	-2.37088	0.00610418
hsa-miR-155-5p	-2.40304	0.0210861		hsa-miR-10a-5p	-2.06968	0.0232875
hsa-miR-26a-5p	-2.55361	0.0482371		hsa-miR-3923	-2.09073	0.0488715
hsa-miR-143-5p	-2.57626	0.00960962		hsa-miR-10b-5p	-2.1108	0.0375502
hsa-miR-10a-3p	-2.65864	0.0242955		hsa-miR-4693-5p	-2.15923	0.0256552
hsa-miR-125b-5p	-2.67202	0.0271343		hsa-miR-155-5p	-2.19844	0.0132333
hsa-miR-30a-3p	-2.7063	0.03971		hsa-miR-4510	-2.22017	0.00898422
hsa-miR-23c	-2.73929	0.0155018		hsa-miR-936	-2.44086	0.0349787
hsa-miR-758-5p	-2.82028	0.0384665		hsa-let-7c-5p	-2.48639	0.0341145
hsa-miR-5690	-3.07403	0.00832606		hsa_piR_008114/gb/DQ581033/Homo	-2.53285	0.0106072
hsa-miR-143-3p	-3.43283	0.00377124		hsa-miR-3609	-2.55639	0.0473951
hsa-miR-499a-5p	-3.48295	0.0141156		hsa-miR-6846-5p	-2.61273	0.00967598
hsa-miR-215-5p	-3.65545	0.00408009		hsa-miR-203a-3p	-2.6601	0.00123055
hsa-miR-342-3p	-3.73508	0.00352059		hsa-miR-3692-5p	-2.67417	0.00395411
hsa-miR-199b-5p	-3.83102	0.00696213		hsa-let-7b-5p	-2.7304	0.0489816
hsa-miR-150-5p	-4.02383	0.00123287		hsa-miR-105-3p	-2.7338	0.0483729
hsa_piR_001101/gb/DQ571419/Homo	-5.06784	0.0317402		hsa_piR_008113/gb/DQ581032/Homo	-2.83646	0.0445287
hsa-miR-200a-3p	-5.81912	0.00023571		hsa-miR-365a-3p	-2.96602	0.0178517
hsa-miR-429	-6.35869	0.00408238		hsa-miR-8065	-2.98651	0.0193414
hsa-miR-200b-3p	-6.76116	0.00193733		hsa-miR-365b-3p	-3.04723	0.0449005
hsa-miR-375	-8.29763	8.2089e-05		hsa-miR-5698	-3.05584	0.0110812
hsa-miR-200c-3p	-8.49774	0.00611182		hsa-miR-5000-3p	-3.07139	0.0362482
hsa-miR-141-3p	-12.779	0.000224952		hsa-miR-4804-3p	-3.10805	0.0126473
				hsa-miR-4772-5p	-3.10807	0.0358929
				hsa-miR-4742-3p	-3.13099	0.0298356
				hsa-miR-7855-5p	-3.26357	0.0409269
				hsa-miR-4701-3p	-3.55416	0.0250568
				hsa-miR-615-5p	-4.11248	0.00226878
				hsa-miR-3653-5p	-4.12219	0.000484971
				hsa-miR-5695	-4.40234	0.034756
				hsa-miR-4532	-4.6631	0.0331283
				hsa-miR-215-5p	-4.78318	0.00528015
				hsa-miR-200c-3p	-4.79892	0.00137471
				hsa-miR-200b-3p	-5.35676	0.00143712
				hsa-miR-141-3p	-5.45119	0.00795045
				hsa-miR-200a-3p	-6.38798	0.00161446
				hsa_piR_001043/gb/DQ571336/Homo	-6.62178	0.00927481
				hsa-miR-6811-3p	-6.64307	0.00233589
				hsa-miR-375	-8.51307	0.00119056

## Sheet: geNorm
EDTA Tubes Plasma RNA				Streck Tubes Plasma RNA				EDTA Tubes EV RNA				Streck EV
	Fold change	p-value			Fold change	p-value			Fold change	p-value			Fold change	p-value
hsa -miR-4799 -3p	2.09	0.0390286		hsa -miR-506 -3p	2.28	0.0424223		hsa-miR-92a-3p	2.18	6.24415e-05		hsa-miR-744-5p	2.32	0.0139667
								hsa-miR-92b-3p	2.44	0.0148102		hsa-miR-210-3p	2.93	0.0175507
hsa -miR-205-5p	-2.11	0.0037204		hsa_piR_003731/gb /DQ575069/Homo	-9.08	0.0240739		hsa-miR-584-5p	2.08	0.0150688		hsa-miR-335-5p	3.19	0.0203609
hsa -miR-4529 -3p	-2.44	0.0116805						hsa-miR-451b	2.02	0.0213466		hsa-miR-584-5p	2.16	0.0310166
hsa -miR-141 -3p	-3.7	0.0452386						hsa-miR-484	3.79	0.032717		hsa-miR-151a-3p	2.56	0.040896
								hsa_piR_019443/gb/DQ596699/H	2.42	0.0331357		hsa_piR_016926/gb/DQ593325/Homo	12.38	0.0414862
								hsa-miR-222-3p	2.72	0.0353901		hsa-miR-6852-3p	6.68	0.043247
								hsa-miR-1294	2.47	0.0391843		hsa-miR-505-3p	3.58	0.0458035
												hsa_piR_020326/gb/DQ597916/Homo	4.64	0.0466409
								hsa-miR-150-5p	-2.54	0.000246878		hsa-miR-326	3.8	0.0468716
								hsa-miR-375	-5.5	0.000961298		hsa-miR-224-5p	4	0.0487159
								hsa-miR-342-3p	-2.56	0.00108638
								hsa-miR-141-3p	-12.15	0.00578092		hsa-let-7b-5p	-2.35	8.89047e-06
								hsa-miR-200a-3p	-4.13	0.00768776		hsa_piR_008113/gb/DQ581032/H	-2.34	0.000119765
								hsa-miR-215-5p	-2.76	0.0124444		hsa-miR-375	-6.57	0.000120795
								hsa-miR-200b-3p	-5.52	0.0133222		hsa-let-7c-5p	-2.05	0.000177576
								hsa_piR_001101/gb/DQ571419/H	-2.42	0.0148983		hsa_piR_008114/gb/DQ581033/H	-2.02	0.000454261
								hsa-miR-200c-3p	-6.4	0.0158737		hsa-let-7a-5p	-2.21	0.000659866
								hsa-miR-429	-4.21	0.0171757		hsa-miR-183-5p	-2.19	0.000852207
								hsa-miR-199b-5p	-2.45	0.026031		hsa-miR-215-5p	-3.96	0.00341017
								hsa-miR-499a-5p	-2.99	0.0427819		hsa-miR-200a-3p	-5.68	0.00574367
												hsa-miR-200b-3p	-5.3	0.0162282
												hsa-miR-141-3p	-3.09	0.020023
												hsa-miR-200c-3p	-5.19	0.0291174
												hsa-miR-5695	-3.01	0.0441244
